# Supplementary material for: A coordinated DNA damage response promotes adult quiescent neural stem cell activation
Source: PLoS Biol. 2017 May 10;15(5):e2001264. doi: 10.1371/journal.pbio.2001264 (PMC5424956; doi:10.1371/journal.pbio.2001264)
Supplement: S1 Data — This spreadsheet provides the numerical values used to generate the graphical data of the figures. (XLSX) [file pbio.2001264.s007.xlsx]

## Sheet: Fig. 1c
Percentage of GFAP+ cells out of the DAPI+ cells
Control		Mice (n=5)
GFAP+ cells (%)	SVZ subdomain	I	II	III	IV	V	Mean	SD	SE
	Ventral	34.2596	41.0698	18.4839	18.0871	24.5108	27.2822	10.1047	4.51898
	Medial	54.0179	54.2988	59.9983	45.3108	64.9253	55.7102	7.35373	3.28869
	Dorsal	58.6457	64.3735	68.4256	51.4535	53.0059	59.1808	7.25528	3.24466
	Dorsolateral	31.7778	21.468	35.5685	32.1074	16.4617	27.4767	8.10637	3.62528
Percentage of Mash1+ cells out of the DAPI+ cells
Control		Mice (n=4)
Mash1+ cells (%)	SVZ subdomain	I	II	III	IV	Mean	SD	SE
	Ventral	6.14035	4.70791	5.07207	5.35988	5.32006	0.608464	0.304232
	Medial	0	0	0	0	0	0	0
	Dorsal		0.669181	3.0303	0	1.23316	1.59193	0.919101
	Dorsolateral	7.59494	5.23917	8.33333	5.37621	6.63591	1.56404	0.782022
Percentage of Dcx+ cells out of the DAPI+ cells
Control		Mice (n=6)
Dcx+ cells (%)	SVZ subdomain	I	II	III	IV	V	VI	Mean	SD	SE
	Ventral	41.8375	54.4118	63.2857	23.0072	32.8029	37.949	42.2157	14.6192	5.96826
	Medial	3.26087	0	3.75	1.57065	2.62504	3.16656	2.39552	1.38921	0.567143
	Dorsal	3.72024	4.7619	22.2308	2.35254	6.73399	4.1129	7.31874	7.44499	3.03941
	Dorsolateral	43.6079	35.7143	49.6851	54.0164	46.3881	36.696	44.3513	7.20786	2.9426
Percentage of Ki67+ cells out of the DAPI+ cells
Control		Mice (n=5)
Ki67+ cells (%)	SVZ subdomain	I	II	III	IV	V	Mean	SD	SE
	Ventral	19.1586	17.6393	27.907	23.1586	22.0061	21.9739	3.97876	1.77935
	Medial	0	0.446429	0	0.813008	0	0.251887	0.368458	0.164779
	Dorsal	1.8018	8.69384	0.462963	0	9.10836	4.01339	4.51302	2.01828
	Dorsolateral	28.1305	37.6694	32.049	29.8677	25.1972	30.5827	4.68772	2.09641

## Sheet: Fig. 1e
Tot# of TUNEL+ cells per LV
	Mice (n=5)
TUNEL+ cells/LV	I	II	III	IV	V	Mean	SD	SE
Control	1.5	2.8	2.66667	2	1.66667	2.12667	0.584237	0.261279
2 Gy 6 h	141	223.5	238.9	224.2	185.833	202.687	39.6759	17.7436

## Sheet: Fig. 1f
Percentage of TUNEL+ cells out of the DAPI+ cells
2 Gy 6 h		Mice (n=5)
TUNEL+ cells (%)	SVZ subdomain	I	II	III	IV	V	Mean	SD	SE
	Ventral	20.9977	15.9207	19.6628	20.6349	27.127	20.8686	4.03654	1.80519
	Medial	1.42857	0	0.438596	2.27273	0	0.827979	0.996334	0.445574
	Dorsal	2.02546	0.454545	0.835422	2.93134	8.70902	2.99116	3.34334	1.49519
	Dorsolateral	21.6736	37.2276	29.5101	22.2808	27.4923	27.6369	6.31983	2.82631

## Sheet: Fig. 2a
Percentage of Ki67+Marker+ cells out of the Marker+ cells
Control		Mice (n=4 to 5)
SVZ subdomain	Ventral	I	II	III	IV	V	Mean	SD	SE
	GFAP+Ki67+/GFAP+	2.62218	10.2632	11.1495	9.88164	9.12698	8.60869	3.42492	1.53167
	Mash1+Ki67+/Mash1+	85.7143	78.3808	91.6667	86.1111		85.4682	5.45056	2.72528
	Dcx+Ki67+/Dcx+	24.2854	63.1373	51.7176	43.3328		45.6183	16.3751	8.18755
Control		Mice (n=3 to 5)
SVZ subdomain	Dorsolateral	I	II	III	IV	V	Mean	SD	SE
	GFAP+Ki67+/GFAP+	9.95671	14.9972	13.9706	14.3676	8.33333	12.3251	2.98175	1.33348
	Mash1+Ki67+/Mash1+	100	89.8148	91.6667	86.9048		92.0966	5.62169	2.81085
	Dcx+Ki67+/Dcx+		43.4783	54.4646	62.6602		53.5343	9.62474	5.55685

## Sheet: Fig. 2b
Percentage of TUNEL+Marker+ cells out of the Marker+ cells
2 Gy 6 h		Mice (n=4)
SVZ subdomain	Ventral	I	II	III	IV	Mean	SD	SE
	GFAP+TUNEL+/GFAP+	2.19048	3.75839	5.23284	4.22222	3.85098	1.26665	0.633325
	Mash1+TUNEL+/Mash1+	50	56.25	45.2381	66.6667	54.5387	9.25774	4.62887
	Dcx+TUNEL+/Dcx+	67.6295	81.8954	42.863	50.087	60.6187	17.5882	8.7941
2 Gy 6 h		Mice (n=4 to 6)
SVZ subdomain	Dorsolateral	I	II	III	IV	V	VI	Mean	SD	SE
	GFAP+TUNEL+/GFAP+	4.44664	7.07071	12.7619	10.8308			8.77752	3.731	1.8655
	Mash1+TUNEL+/Mash1+	58.3333	41.6667	51.6667	58.3333			52.5	7.87636	3.93818
	Dcx+TUNEL+/Dcx+	69.8265	63.9075	55.9406	64.4385	62.9348	58.2755	62.5539	4.90837	2.00383

## Sheet: Fig. 2d
Percentage of Casp3+BrdU+ cells out of the BrdU+ cells
2 Gy 6 h		Mice (n=4)
SVZ subdomain	Ventral	I	II	III	IV	Mean	SD	SE
	Casp3+BrdU+/BrdU+	51.1111	47.7124	57.037	53.1818	52.2606	3.90172	1.95086
2 Gy 6 h		Mice (n=4)
SVZ subdomain	Dorsolateral	I	II	III	IV	Mean	SD	SE
	Casp3+BrdU+/BrdU+	55	83.3333	51.3657	42.0448	57.936	17.789	8.89449

## Sheet: Fig. 3a
Tot# of TUNEL+ cells per LV
	Mice (n=3 to 5)
TUNEL+ cells/LV	I	II	III	IV	V	Mean	SD	SE
Control	1.5	2.8	2.66667	2	1.66667	2.12667	0.584237	0.261279
2 Gy 6 h	141	223.5	238.9	224.2	185.833	202.687	39.6759	17.7436
2 Gy 48 h	4.75	7.25	11.5			7.83333	3.4126	1.97027

## Sheet: Fig. 3b
Percentage of Ki67+ cells out of the DAPI+ cells
SVZ subdomain	Ventral	Mice (n=3 to 5)
after 2 Gy	% of Ki67+ cells	I	II	III	IV	V	Mean	SD	SE
	Control	19.1586	17.6393	27.907	23.1586	22.0061	21.9739	3.97876	1.77935
	6 h	4.39291	1.92567	6.01508	3.40129		3.93374	1.71839	0.859197
	48 h	3.10494	2.7856	2.58638			2.82564	0.261588	0.151028
Percentage of Dcx+ cells out of the DAPI+ cells
SVZ subdomain	Ventral	Mice (n=4 to 6)
after 2 Gy	% of Dcx+ cells	I	II	III	IV	V	VI	Mean	SD	SE
	Control	41.8375	54.4118	63.2857	23.0072	32.8029	37.949	42.2157	14.6192	5.96826
	6 h	22.5806	14.0601	25.8317	35.3347	22.0226		23.9659	7.6901	3.43912
	48 h	4	2.69325		3.33333	4		3.50664	0.626752	0.313376

## Sheet: Fig. 3c
Percentage of Ki67+ cells out of the DAPI+ cells
SVZ subdomain	Dorsolateral	Mice (n=3 to 5)
after 2 Gy	% of Ki67+ cells	I	II	III	IV	V	Mean	SD	SE
	Control	28.1305	37.6694	32.049	29.8677	25.1972	30.5827	4.68772	2.09641
	6 h	3.56549	3.47568	10.7602	8.23186	8.76863	6.96037	3.27848	1.46618
	48 h	4.04832	5.21116	2.7027			3.98739	1.25534	0.72477
Percentage of Dcx+ cells out of the DAPI+ cells
SVZ subdomain	Dorsolateral	Mice (n=4 to 6)
after 2 Gy	% of Dcx+ cells	I	II	III	IV	V	VI	Mean	SD	SE
	Control	43.6079	35.7143	49.6851	54.0164	46.3881	36.696	44.3513	7.20786	2.9426
	6 h	38.4603	32.8699	23.648	33.4355	32.9416	24.8736	31.0382	5.66444	2.3125
	48 h	4.5	4.09174	9.09091	5.24444	5.55556		5.69653	1.98451	0.8875

## Sheet: Fig. 3e
Percentage of BrdU+ cells out of the DAPI+ cells
SVZ subdomain	Ventral	Mice (n=3 to 4)
	% of BrdU+ cells	I	II	III	IV	Mean	SD	SE
	Control	19.7251	25.7316	22.2493		22.5687	3.01596	1.74127
	2 Gy 6 h	5.52229	8.01109	11.7239	15.1469	10.1011	4.2201	2.11005
SVZ subdomain	Dorsolateral	Mice (n=3 to 4)
	% of BrdU+ cells	I	II	III	IV	Mean	SD	SE
	Control	20.6482	25.3955	22.1009		22.7149	2.43248	1.40439
	2 Gy 6 h	7.19486	12.8753	14.0363	15.7308	12.4593	3.70031	1.85015
Percentage of EdU+ cells out of the DAPI+ cells
SVZ subdomain	Ventral	Mice (n=3 to 4)
	% of EdU+ cells	I	II	III	IV	Mean	SD	SE
	Control	12.8896	20.5104	17.9487		17.1162	3.87798	2.23896
	2 Gy 6 h	0.284091	0.155763	1	1.11111	0.637741	0.487402	0.243701
SVZ subdomain	Dorsolateral	Mice (n=3 to 4)
	% of EdU+ cells	I	II	III	IV	Mean	SD	SE
	Control	15.585	19.5551	18.9286		18.0229	2.13441	1.2323
	2 Gy 6 h	1	0	1.02564	2.5	1.13141	1.02982	0.51491

[truncated: 36 more sheets: Fig. 3g, Fig. 3h, Fig. 4a, Fig. 4b, Fig. 4e, Fig. 4f, Fig. 5a, Fig. 5b, Fig. 5c, Fig. 5d, Fig. 5e, Fig. 5g, Fig. 6a, Fig. 6b, Fig. 6c, Fig. 6d, Fig. 6f, Fig. 7b, Fig. 7c, Fig. 8a …]
